# Supplementary material for: Unraveling family resilience patterns in ICU first-episode stroke: a latent profile analysis
Source: Front Psychol. 2026 Jan 26;17:1673403. doi: 10.3389/fpsyg.2026.1673403 (PMC12883754; doi:10.3389/fpsyg.2026.1673403)
Supplement: Supplementary file 1 [file Table_1.XLSX]

## Sheet: data
Patient Characteristics	Gender	Age	Marital Status	Number of Children	Primary Caregiver	Educational Level	Stroke Subtype	Glasgow Coma Scale	APACHE II Score	ICU Admission Count	ICU Length of Stay	Medical Expense Payment	Number of Additional Organ System Dysfunctions	Primary Caregiver Characteristics	Gender	Age	Residence	Understanding of the Disease	Occupation	Employment Status	Religious Belief	Educational Level	Monthly Household Income per Capita	Frequency of Care from Relatives or Friends	Frequency of Physician–Family Communication	Outcome	FCPS	USR	MPO
	1	65	1	4	1	1	2	9	20	1	7	1	1		1	43	1	3	4	1	2	2	3	3	3	2	77	10	21
	2	37	1	2	2	3	1	7	22	1	11	2	1		1	35	2	1	1	1	1	2	3	1	3	2	83	7	19
	2	24	2	1	3	4	1	7	19	1	8	1	1		1	65	1	2	2	2	2	3	2	2	3	2	78	9	24
	2	32	1	2	3	4	1	8	22	1	7	1	2		1	56	2	1	1	2	2	2	3	3	2	2	69	8	18
	2	34	1	2	3	3	2	4	24	2	7	4	1		1	55	2	1	1	2	1	3	2	2	3	2	79	10	24
	2	76	2	4	1	2	3	5	19	1	8	2	1		2	48	2	3	3	2	2	4	2	3	3	2	71	10	18
	1	33	1	2	3	2	1	7	24	1	7	4	1		1	72	1	1	5	2	2	2	2	2	2	2	70	12	23
	2	27	1	2	3	4	2	6	19	1	4	1	1		1	49	2	2	1	1	2	1	2	3	3	2	70	8	16
	1	30	2	1	3	4	1	6	24	1	7	1	1		1	55	2	2	1	1	2	3	2	2	3	2	65	7	18
	1	65	2	1	4	2	2	6	18	3	6	1	3		1	54	2	2	4	1	2	1	3	3	2	2	74	8	16
	1	59	1	2	2	2	2	7	19	1	10	2	1		2	58	2	1	5	1	2	2	3	2	3	2	69	9	19
	1	44	1	2	2	3	1	6	17	2	12	1	2		2	47	1	2	1	1	2	4	1	2	2	2	74	7	18
	2	35	1	2	2	1	2	5	24	1	8	1	3		1	38	1	2	1	1	2	3	2	1	3	1	36	5	9
	1	30	1	3	2	2	1	7	20	1	12	1	1		1	29	1	2	1	1	2	2	1	3	3	1	46	7	13
	1	67	2	4	1	1	1	5	18	2	7	1	2		1	38	2	1	4	1	2	4	2	1	2	2	69	9	20
	1	52	1	3	2	1	2	7	16	2	7	1	2		2	57	1	2	2	2	2	2	1	3	2	2	72	9	14
	2	32	1	2	2	4	3	6	19	1	6	1	2		1	37	2	2	1	1	2	3	2	1	3	2	62	9	12
	2	35	1	2	2	3	2	6	19	1	8	4	2		1	35	1	1	1	1	2	4	2	3	3	2	62	9	12
	2	44	1	3	2	4	1	8	21	1	9	1	2		1	46	1	2	3	1	2	1	1	2	2	2	75	9	16
	1	83	2	4	1	1	2	7	22	2	8	1	2		1	67	1	1	4	2	2	2	1	3	2	2	72	7	16
	1	74	1	3	2	1	1	8	22	3	9	1	1		2	75	1	3	2	2	1	4	2	2	3	2	84	9	19
	1	78	2	4	1	1	1	8	18	2	8	4	1		2	59	2	3	3	2	2	3	2	2	3	2	83	8	19
	2	72	1	4	1	1	2	6	20	3	9	1	1		1	66	1	3	1	1	1	2	3	3	2	2	67	10	20
	2	23	2	1	3	3	2	6	19	1	8	1	1		1	43	2	1	5	2	2	4	2	3	3	2	64	7	18
	2	36	1	2	2	3	1	7	17	1	8	1	2		1	39	1	2	1	2	2	2	1	3	1	2	83	11	22
	2	38	1	2	2	3	1	7	19	1	7	1	2		1	41	2	2	1	1	2	3	3	1	1	2	66	9	18
	2	29	1	1	2	4	2	7	19	1	8	4	1		1	33	1	3	4	1	2	2	1	1	3	2	68	9	18
	1	31	1	2	3	4	1	7	18	1	8	1	1		1	59	1	2	1	1	2	1	2	1	1	1	39	4	11
	1	40	1	2	3	3	2	6	18	1	7	1	2		2	57	1	2	2	1	2	3	2	2	3	2	63	9	13
	2	42	2	2	3	3	1	5	22	1	7	1	1		1	68	1	1	1	2	2	3	1	1	1	2	85	11	24
	2	36	1	2	2	3	2	4	17	1	6	1	2		1	43	1	2	2	1	2	3	1	3	2	2	90	11	22
	2	67	2	1	4	2	2	6	18	1	7	4	2		2	39	1	1	2	1	2	2	2	3	1	2	79	10	18
	1	49	1	2	2	2	1	5	20	1	8	1	2		2	51	1	2	3	1	2	3	1	2	3	2	64	7	18
	2	52	1	3	1	3	1	4	16	1	5	2	1		2	34	2	1	1	1	2	4	1	2	1	2	69	9	12
	2	33	1	2	2	3	2	4	19	1	7	2	2		1	35	2	2	1	1	2	2	2	3	1	2	81	9	24
	1	44	1	2	2	2	1	6	18	1	6	1	1		2	52	1	2	2	1	2	1	2	2	1	2	74	9	13
	2	44	2	3	3	1	2	7	17	1	8	1	2		1	67	1	1	1	2	2	3	1	2	3	2	74	11	18
	2	36	1	2	2	1	1	5	19	1	6	4	2		1	38	2	2	5	1	2	1	2	2	1	2	67	6	18
	1	35	1	3	2	1	2	6	15	2	8	4	1		2	35	1	1	3	1	2	2	1	2	3	2	60	6	17
	2	41	1	2	3	2	1	6	18	1	8	1	3		2	52	1	2	4	1	2	4	2	2	1	1	41	5	10
	2	29	2	1	3	1	2	6	18	1	8	1	2		1	44	1	3	2	1	2	3	2	1	3	2	69	9	18
	2	51	1	3	1	1	2	4	20	1	8	3	1		2	29	2	1	1	1	2	2	1	3	3	2	72	6	18
	2	32	1	3	2	2	3	8	23	1	11	4	2		1	33	1	1	2	1	2	4	1	3	3	2	62	8	15
	1	36	2	2	3	1	2	9	20	1	3	1	2		2	68	2	2	4	2	2	2	2	2	1	2	67	7	18
	2	47	1	2	4	2	1	7	22	1	5	1	1		1	66	2	2	3	2	2	3	1	3	3	2	69	9	18
	2	46	1	2	2	2	2	8	20	1	1	4	1		1	51	2	3	2	2	2	4	2	2	1	2	73	7	18
	2	39	1	2	2	2	1	6	24	1	4	1	1		1	39	1	2	4	1	2	1	1	3	3	2	62	8	17
	2	45	2	2	3	1	1	9	20	1	3	1	2		2	67	1	3	4	2	2	2	2	2	2	2	54	7	17
	2	24	2	1	3	3	2	6	18	1	5	1	2		1	45	2	1	3	2	2	4	1	1	1	2	64	7	19
	1	49	1	2	2	3	1	4	19	1	2	2	2		2	47	2	2	5	2	2	3	3	3	1	2	72	8	18
	1	29	1	1	2	4	2	7	20	2	2	1	2		2	31	2	2	2	1	2	2	2	2	3	2	74	5	19
	1	24	2	1	3	3	2	6	18	1	8	1	1		1	47	2	2	5	2	2	4	3	3	3	2	71	8	19
	2	48	1	2	2	2	1	3	20	1	4	1	1		1	49	1	1	3	1	2	2	1	1	1	1	51	5	17
	1	56	1	2	2	4	2	6	17	1	2	2	2		2	55	2	2	1	1	2	3	2	2	3	2	79	7	24
	1	34	1	3	2	4	1	4	17	1	1	1	2		2	32	2	2	2	2	2	2	3	2	1	2	72	7	20
	2	25	1	1	2	2	2	4	20	1	10	2	1		1	28	2	1	1	1	1	1	2	3	1	2	76	10	19
	2	45	1	2	2	1	1	7	23	1	1	1	2		1	47	2	2	1	1	2	1	2	3	3	2	63	4	13
	2	25	1	2	2	3	3	9	20	1	1	1	1		1	26	2	2	2	1	2	3	2	2	3	2	68	9	12
	1	49	1	2	2	2	1	7	21	1	7	1	1		2	48	1	1	4	1	2	2	3	3	1	2	70	5	18
	2	38	1	3	2	2	2	6	23	1	9	1	1		1	38	1	1	3	1	2	3	1	3	2	2	75	8	19
	2	50	2	2	3	1	1	10	19	2	2	1	2		1	73	2	3	3	2	2	3	1	2	1	2	83	5	23
	2	36	1	3	2	1	2	5	23	1	1	1	1		1	35	1	2	1	1	2	1	1	3	1	2	67	7	19
	2	28	1	2	2	2	1	8	28	1	2	1	1		1	30	1	3	5	1	2	3	1	2	1	2	70	6	20
	1	35	1	2	3	2	1	7	23	1	2	4	1		2	67	1	2	2	2	2	3	1	3	2	2	68	10	13
	2	75	2	4	1	1	2	9	24	1	7	1	1		1	41	2	3	1	1	1	3	3	2	1	2	68	10	13
	1	38	1	3	3	2	2	10	22	1	3	1	2		1	72	2	3	1	1	2	2	2	3	3	2	71	6	16
	1	27	2	1	3	2	1	6	19	1	4	1	1		1	61	2	2	2	1	2	4	2	3	2	2	66	10	21
	1	28	1	1	3	2	2	5	20	1	9	1	2		1	51	1	2	1	1	1	4	1	2	1	2	76	10	22
	1	41	1	2	2	3	2	7	20	1	9	4	1		2	39	2	3	1	1	2	2	3	3	3	2	72	4	19
	1	36	1	3	2	1	1	7	21	1	6	2	1		2	37	2	3	1	1	2	2	2	2	1	2	74	8	16
	1	42	2	2	3	2	1	6	22	1	9	2	2		1	66	2	2	1	1	2	4	3	3	1	2	85	8	23
	1	51	1	3	2	2	3	6	18	1	5	1	1		2	54	2	1	5	1	2	4	3	2	3	2	76	9	19
	2	36	1	2	2	1	2	5	20	1	8	1	1		1	37	1	2	1	1	2	1	3	1	1	2	74	7	19
	2	72	2	4	4	2	1	6	21	1	5	2	1		2	33	2	3	1	1	2	4	2	2	1	1	40	4	11
	2	23	2	1	3	3	2	7	17	1	10	4	1		1	54	1	2	5	1	2	3	2	1	2	2	71	10	19
	2	56	1	2	2	3	1	5	24	1	9	4	1		1	55	2	2	3	1	2	2	1	3	2	2	67	9	13
	2	48	1	3	2	4	2	7	18	1	8	2	1		1	48	2	3	4	1	2	4	2	2	1	2	73	12	24
	2	62	1	3	1	4	1	6	17	2	4	4	1		1	42	1	2	4	1	2	4	1	3	1	2	78	9	20
	2	45	1	2	2	2	1	6	20	1	9	2	2		1	47	2	2	1	1	2	2	1	2	3	2	79	11	20
	1	35	1	1	2	1	2	6	19	1	8	4	1		2	36	1	2	2	1	2	1	1	2	1	2	70	8	22
	1	25	2	1	3	3	1	5	17	1	12	4	1		1	49	2	2	1	1	2	2	2	3	1	2	71	9	22
	1	24	2	1	3	2	1	5	24	1	3	2	1		2	56	1	1	5	2	2	4	2	3	2	2	64	8	20
	1	34	1	2	2	3	2	8	24	1	9	4	2		2	34	1	2	3	1	2	3	1	2	1	2	63	7	19
	1	30	1	2	2	2	1	10	22	1	2	4	1		2	32	1	2	1	1	2	2	2	2	1	2	73	7	16
	1	48	2	2	3	2	2	9	23	1	10	4	1		1	67	2	2	3	2	2	2	2	3	2	2	72	10	20
	2	64	1	3	1	1	2	9	20	2	8	4	3		1	30	1	2	4	1	2	1	2	2	2	1	38	5	9
	2	22	2	1	3	2	2	7	17	1	2	1	1		1	51	1	2	5	1	2	4	2	3	3	2	68	8	17
	1	67	1	3	2	1	1	4	21	1	5	4	1		2	66	1	1	4	2	2	1	2	3	2	2	70	3	19
	1	25	2	1	3	3	1	8	22	1	3	4	1		2	67	2	2	1	2	2	1	2	3	1	2	76	9	20
	1	54	1	2	2	3	3	7	20	1	3	1	2		2	52	2	3	1	2	2	1	2	2	2	2	76	12	19
	1	54	1	2	2	1	1	7	22	1	5	1	1		2	51	1	3	2	1	2	1	1	1	1	2	59	8	18
	1	46	1	3	3	2	2	5	19	1	3	2	1		1	68	2	2	2	2	1	2	2	3	1	2	76	7	19
	2	34	1	2	2	1	2	7	17	1	11	1	1		1	37	1	3	1	1	2	2	1	1	2	1	54	5	17
	2	64	2	4	1	2	2	3	20	3	5	4	3		1	35	2	3	4	1	1	3	3	3	1	1	39	5	10
	2	55	1	2	2	3	1	6	24	1	1	4	1		1	54	2	2	3	1	2	3	2	1	1	2	69	7	19
	1	29	2	1	3	4	2	7	17	1	1	2	2		1	64	1	3	5	2	2	4	1	3	3	2	69	6	18
	2	32	1	1	2	4	1	3	22	1	5	4	1		1	33	1	1	3	1	2	2	2	3	3	2	68	6	19
	2	69	1	2	2	3	2	9	20	3	2	3	1		1	65	2	2	5	2	2	1	2	3	2	2	74	3	18
	1	77	2	3	1	2	1	5	22	3	1	4	1		1	35	1	3	4	1	2	2	1	2	3	2	76	10	20
	1	35	1	2	3	3	2	7	18	1	4	3	1		2	41	2	1	2	1	2	3	2	3	1	2	72	7	19
	2	22	2	1	3	2	2	4	13	1	4	4	1		1	52	1	2	5	1	1	1	3	2	2	2	67	8	19
	1	69	1	4	1	3	2	4	17	3	10	1	3		2	35	2	2	4	1	2	3	2	2	1	2	80	11	20
	1	34	1	3	4	3	1	3	17	1	3	1	1		1	54	1	1	3	1	2	3	1	2	1	1	45	6	10
	1	68	2	4	1	2	1	3	24	3	8	2	3		2	33	2	2	4	1	2	2	2	2	1	1	37	4	10
	2	33	2	1	3	2	2	10	20	1	10	2	1		1	63	2	2	5	2	2	4	1	3	3	2	67	8	18
	1	32	2	2	3	3	2	6	18	1	8	4	2		1	71	1	2	2	2	2	3	3	3	1	2	65	9	18
	2	43	1	2	3	4	2	4	19	1	12	1	2		2	64	1	2	2	2	1	4	3	2	1	2	69	9	20
	1	28	2	1	4	4	1	5	23	1	9	1	1		1	56	2	2	1	1	2	3	3	3	3	2	79	10	18
	2	25	2	1	3	4	3	9	24	1	12	2	1		2	49	2	2	1	2	2	4	3	2	2	2	77	6	19
	1	32	1	4	2	4	1	7	20	1	11	2	1		2	33	1	2	4	2	2	2	3	2	2	2	80	6	19
	2	71	1	4	1	1	3	6	19	3	9	2	2		1	34	2	1	5	1	2	1	2	3	3	2	80	9	19
	1	24	2	1	3	2	1	6	18	1	8	1	2		1	56	1	2	1	1	2	1	1	2	1	2	70	6	17
	2	46	1	2	2	2	1	5	22	1	11	2	1		1	44	2	3	1	2	2	2	3	1	2	2	70	8	20
	2	39	1	3	2	2	2	6	19	1	9	2	1		1	40	1	1	2	1	2	3	1	2	1	2	71	6	17
	2	50	1	3	2	1	2	5	20	2	9	1	2		1	50	1	2	3	1	2	3	1	2	1	2	63	9	20
	2	62	1	3	1	2	1	7	20	2	9	4	1		1	34	2	3	2	1	2	2	2	2	2	2	74	11	17
	1	75	1	4	4	1	2	7	21	2	15	1	3		1	42	1	2	5	1	2	3	2	2	1	1	35	6	10
	1	46	1	2	2	2	2	6	22	1	11	1	1		2	47	2	3	1	1	2	2	2	1	2	2	81	9	22
	2	60	2	4	1	2	1	6	18	1	2	1	2		1	29	2	1	2	1	2	2	1	2	2	2	71	10	14
	1	80	2	4	1	2	2	5	20	2	3	3	2		1	57	2	2	3	1	1	2	1	3	1	2	66	10	19
	1	28	1	1	2	3	1	6	21	1	1	4	1		2	55	2	2	1	1	2	4	3	2	3	2	68	6	16
	2	58	1	3	2	1	2	7	17	2	7	2	2		1	54	2	3	2	1	2	3	2	3	1	2	83	7	23
	1	45	1	3	2	2	2	5	24	1	7	1	3		2	45	2	1	4	1	2	2	3	2	2	1	37	5	10
	2	36	1	2	2	2	1	7	18	1	5	2	2		1	36	2	2	3	1	2	3	1	1	2	2	71	9	13
	2	67	1	3	2	3	1	6	17	1	13	1	1		1	66	1	3	1	1	1	3	3	3	3	2	71	9	20
	2	66	1	3	1	2	2	6	20	1	1	2	2		2	32	2	2	4	2	2	3	2	2	1	2	77	8	22
	1	38	1	3	2	2	2	6	19	2	2	4	1		2	37	2	1	3	1	2	2	2	2	1	2	70	5	20
	2	58	1	3	2	1	2	5	17	1	1	4	2		1	57	2	2	1	2	2	4	1	3	3	2	70	5	20
	2	42	1	3	2	1	1	5	18	1	2	1	2		1	45	1	2	1	1	2	1	1	1	1	2	68	9	20
	1	25	2	1	3	2	3	6	17	1	2	2	1		1	57	1	3	5	1	2	2	1	2	3	2	71	7	19
	1	25	2	1	3	3	1	6	20	1	2	4	2		1	58	2	2	5	2	2	3	2	3	2	2	76	8	22
	2	36	1	2	2	4	1	6	19	1	4	2	2		1	35	2	2	2	1	2	2	2	2	2	2	70	3	20
	2	66	1	3	2	3	2	5	17	1	3	2	1		1	65	2	2	4	2	2	3	2	3	1	2	80	6	20
	1	40	1	3	2	2	1	5	24	1	2	1	2		2	44	2	2	2	1	2	1	2	3	1	2	78	9	17
	1	32	1	1	2	3	2	8	24	1	11	1	1		2	34	2	2	1	1	2	3	2	2	1	2	68	8	19
	1	72	2	4	1	1	1	10	22	3	12	1	2		1	45	1	2	4	1	1	1	3	2	2	2	68	9	21
	1	38	1	2	2	1	2	9	23	1	9	4	1		1	39	2	3	5	1	2	2	2	3	3	2	74	11	22
	1	45	1	2	2	4	1	9	20	1	3	1	1		2	44	2	3	3	1	2	4	2	1	2	2	75	9	23
	1	21	2	1	3	3	2	7	17	1	9	1	1		1	43	1	2	5	1	2	3	1	2	3	2	71	10	17
	2	50	1	3	1	3	1	4	23	1	8	2	1		1	29	2	3	5	1	2	2	3	2	1	2	81	12	19
	2	33	1	3	2	3	2	9	23	1	3	2	3		1	34	2	2	1	1	2	3	2	3	3	1	40	5	11
	2	56	1	2	2	1	2	9	24	1	13	1	1		1	55	2	1	2	1	2	1	1	3	1	2	79	11	21
	1	53	1	3	1	4	2	10	24	1	2	2	2		2	30	2	3	1	1	2	2	3	2	2	2	89	4	24
	2	81	2	4	1	1	1	9	23	1	2	2	2		1	57	2	2	4	2	1	1	3	3	3	2	68	6	19
	1	78	1	4	2	4	1	9	20	1	12	2	1		2	76	2	2	1	2	2	1	3	2	2	2	75	8	19
	1	69	1	3	1	2	2	5	20	1	4	4	1		1	34	2	2	1	1	1	2	3	2	2	2	77	6	19
	1	48	1	3	2	1	1	5	21	1	2	4	1		2	47	2	2	3	1	1	2	1	3	2	2	63	6	20
	2	70	2	2	1	2	2	7	22	1	1	3	2		2	51	1	2	5	1	1	1	1	2	1	2	73	6	18
	2	32	1	4	2	2	3	6	23	3	10	4	1		1	32	2	2	1	1	2	2	2	2	1	2	78	9	24
	2	67	2	4	1	1	2	9	24	1	1	1	1		1	29	2	2	3	1	2	1	1	2	3	2	76	9	22
	1	56	1	2	3	2	2	10	17	1	1	2	1		1	30	2	2	4	1	2	2	3	3	2	2	70	6	21
	1	57	1	3	3	1	2	4	23	1	5	4	2		2	31	1	2	2	1	2	1	1	3	3	2	77	7	21
	2	59	1	3	2	1	1	9	24	1	10	2	1		1	59	1	1	3	1	2	1	2	1	1	2	72	6	18
	2	34	1	2	3	1	2	10	17	1	2	4	2		1	62	2	1	1	2	2	3	2	1	1	2	68	7	20
	2	48	1	4	2	1	1	3	18	1	1	1	1		1	47	2	2	4	1	2	1	2	3	1	2	73	11	23
	2	39	1	2	2	2	2	7	19	1	2	2	1		1	40	2	2	1	1	2	2	3	1	2	2	83	6	23
	1	52	1	4	2	1	2	8	17	1	2	2	2		1	52	1	2	4	1	2	2	3	2	3	2	76	10	21
	1	62	1	3	2	2	1	5	19	1	6	2	2		2	63	2	1	5	1	2	2	3	2	1	2	75	5	21
	2	65	2	4	4	2	2	7	20	3	3	4	3		2	47	2	2	4	1	2	1	2	2	1	1	33	4	11
	2	59	1	2	3	1	2	6	19	1	12	2	1		1	68	2	1	5	2	2	2	3	2	3	2	64	5	18
	1	44	1	2	3	2	1	6	20	1	9	1	2		2	62	1	2	1	1	2	2	3	3	2	2	67	6	17
	2	35	1	2	2	3	2	5	19	1	9	1	1		1	37	2	1	1	1	2	2	2	2	1	2	81	8	21
	2	30	1	3	2	3	2	8	18	1	6	2	1		1	32	1	2	1	1	2	3	2	2	3	1	55	5	14
	2	73	2	4	1	2	1	6	18	2	9	2	1		1	42	2	1	4	1	2	1	2	3	1	2	80	11	22
	2	49	1	3	2	4	2	8	21	2	5	4	2		1	52	2	2	2	1	2	2	2	3	2	2	77	8	21
	1	32	1	2	2	3	2	8	22	1	8	2	1		2	34	2	2	1	1	2	3	2	3	1	2	60	6	19
	2	35	1	2	2	4	1	7	18	1	7	1	2		1	34	1	2	1	1	2	1	2	2	3	1	53	5	10
	1	44	1	3	2	4	2	9	20	1	10	1	2		2	44	1	2	3	1	2	4	2	1	2	1	43	6	12
	1	80	2	4	1	2	1	7	22	2	9	2	1		1	54	2	3	4	1	2	2	3	3	3	2	76	10	22
	1	74	1	3	2	1	3	7	19	3	8	2	2		2	72	2	2	5	2	2	1	2	1	1	2	69	8	16
	2	69	2	4	1	2	1	8	19	2	4	2	3		2	33	2	2	4	1	1	1	2	3	1	1	38	4	10
	1	72	1	4	2	2	2	7	18	3	9	2	2		2	70	2	2	4	2	2	2	3	2	2	2	76	7	19
	2	23	2	1	3	3	1	6	18	1	8	2	1		1	56	2	2	5	1	1	2	3	2	3	2	75	8	18
	2	33	1	2	3	4	2	5	22	1	7	2	2		2	61	2	2	1	1	2	1	3	2	1	1	46	7	18
	2	38	1	2	3	4	1	4	17	1	3	2	2		2	67	1	1	1	2	2	2	3	2	3	2	75	4	24
	2	29	1	1	3	4	2	6	18	1	4	2	1		2	64	2	2	3	1	2	3	1	3	3	2	67	9	20
	1	31	1	1	2	2	1	5	20	1	9	2	1		2	33	2	2	1	1	2	2	3	2	2	2	75	7	16
	2	41	1	2	2	3	2	4	16	1	8	2	2		1	40	2	2	2	1	1	3	3	1	3	2	74	7	15
	2	42	2	2	3	2	1	4	19	1	4	1	1		1	65	2	2	1	1	2	2	1	3	1	2	65	8	17
	1	36	1	2	2	2	2	6	18	1	3	1	2		2	40	1	2	2	1	2	2	3	2	1	2	64	11	14
	1	64	2	2	1	2	1	7	17	1	9	2	2		2	37	2	1	2	1	2	2	2	2	3	2	69	10	19
	1	49	1	2	2	4	2	5	19	1	2	4	2		2	51	1	2	3	1	2	4	1	2	1	2	59	5	14
	2	52	2	3	1	1	1	6	15	1	3	2	2		2	28	2	3	1	1	2	1	2	2	1	2	82	10	18
	2	22	2	1	3	4	2	6	18	1	8	1	1		1	53	1	3	5	1	2	4	1	3	3	2	64	9	11
	1	67	2	3	1	3	1	6	18	1	2	1	1		1	37	2	3	4	1	2	3	1	2	1	2	72	11	16
	2	25	2	1	3	4	2	4	20	1	5	2	1		2	59	2	1	1	1	2	3	2	3	1	2	77	10	20
	1	54	1	2	2	2	1	8	23	1	3	1	2		2	55	2	2	1	1	2	2	1	1	2	2	79	11	20
	1	54	1	2	2	2	2	9	20	1	3	2	1		2	52	2	3	2	2	2	2	2	3	1	2	64	9	16
	2	46	1	3	2	1	1	7	20	1	5	1	1		1	46	2	2	2	1	2	1	2	2	1	2	67	9	16
	2	34	1	2	4	4	1	7	20	1	3	1	1		1	54	1	2	1	1	1	1	1	2	2	2	69	11	19
	2	64	2	4	1	3	2	7	21	3	5	1	3		1	37	1	1	4	1	2	2	2	3	1	2	72	10	18
	2	55	1	2	4	2	1	6	22	1	5	2	1		2	43	2	3	3	1	2	2	2	1	1	2	69	9	16
	1	29	2	1	3	2	2	6	18	1	1	2	2		1	58	2	2	5	1	2	2	2	1	1	2	71	7	19
	1	32	1	1	2	4	1	5	20	1	1	3	1		2	32	2	3	3	1	2	4	3	1	1	2	72	7	18
	1	69	1	2	4	2	1	6	21	3	5	2	1		1	36	2	2	5	1	2	2	2	3	2	2	60	9	17
	1	77	2	2	1	1	2	7	17	3	2	2	1		1	45	2	3	4	2	1	1	2	3	3	2	65	7	14
	2	35	1	2	2	2	1	5	24	1	1	1	1		1	37	2	1	2	1	2	4	1	3	1	2	67	7	15
	1	22	2	1	3	3	1	7	18	1	4	1	1		1	54	2	2	5	1	2	4	2	2	2	2	81	10	22
	1	69	1	2	2	3	1	6	17	3	4	1	3		2	65	2	3	4	1	2	3	2	3	2	2	76	10	24
	2	34	1	3	2	1	2	6	20	1	10	1	1		1	34	1	3	3	1	2	1	3	2	3	2	69	11	14
	1	68	2	4	1	2	2	6	19	3	3	4	3		2	42	1	2	4	1	2	2	1	3	2	2	78	7	16
	2	39	2	1	3	1	3	5	17	1	8	1	1		1	56	1	2	5	1	2	4	3	2	3	2	70	7	17
	1	32	2	2	3	2	1	5	24	1	10	2	2		1	61	2	1	2	2	2	2	2	2	1	2	67	8	13
	1	43	1	2	3	2	2	8	24	1	8	1	2		2	57	1	3	2	1	2	2	1	3	1	2	69	7	16
	1	28	2	1	3	1	2	10	22	1	5	4	1		1	51	1	1	1	1	2	1	1	2	3	2	65	8	15
	1	25	2	1	3	3	2	9	23	1	9	1	1		2	49	1	1	1	1	2	3	2	3	1	2	76	10	15
	1	32	1	4	2	1	1	9	20	1	8	1	1		2	33	1	1	4	1	2	1	1	3	2	2	71	10	20
	1	71	2	1	1	1	1	7	17	3	11	1	1		1	47	1	3	5	1	1	4	1	3	3	2	72	9	20
	2	24	2	1	3	1	2	4	23	1	9	1	2		1	56	2	2	1	1	2	2	3	3	2	2	69	10	11
	1	46	1	2	2	2	1	9	23	1	8	2	1		2	45	2	1	1	1	2	2	2	3	2	2	71	11	12
	1	39	1	3	2	1	1	9	24	1	11	2	1		2	41	2	1	2	1	2	1	2	2	1	2	73	9	15
	2	50	1	3	2	1	2	10	24	2	9	4	2		1	51	1	1	3	1	2	1	1	2	2	2	69	10	14
	2	62	1	3	4	2	1	9	23	2	9	2	1		1	37	2	3	2	1	2	4	2	3	2	2	74	8	16
	1	75	1	4	1	2	2	9	20	2	7	1	3		1	46	1	1	5	1	1	2	1	2	1	2	71	7	16
	1	46	1	2	4	1	1	5	20	1	11	1	1		1	42	2	2	1	1	2	2	1	3	2	2	70	7	19
	1	60	1	2	2	1	2	5	21	1	8	2	2		2	62	1	1	2	2	2	1	2	1	2	2	68	9	16
	1	80	1	4	2	1	1	7	22	2	6	1	2		2	77	1	3	3	2	1	1	1	2	1	2	75	11	19
	1	28	1	1	3	4	2	6	23	1	7	2	1		1	56	2	1	1	2	2	4	3	3	3	2	82	10	14
	1	58	1	3	1	2	2	9	24	2	8	1	2		1	27	2	1	2	1	2	3	2	1	1	2	77	10	22
	1	56	1	3	2	2	1	10	23	1	7	1	3		2	55	1	2	4	2	2	2	2	2	3	1	38	4	11
	2	78	1	4	1	2	2	9	24	1	4	1	1		1	45	2	2	1	1	1	2	2	3	2	2	71	11	13
	2	69	1	3	2	1	1	10	22	1	7	2	1		1	64	1	1	1	2	2	1	3	2	2	2	77	10	20
	1	48	1	3	3	3	2	6	19	1	6	2	1		1	66	2	1	3	2	1	4	2	1	2	2	79	11	20
	1	70	2	2	1	2	2	5	20	1	3	1	2		1	42	1	2	5	1	2	2	2	2	2	2	64	9	16
	1	32	1	4	2	4	2	7	20	3	3	3	1		2	33	1	1	1	1	2	4	3	2	1	2	67	9	16
	2	67	2	3	1	2	1	7	21	1	8	3	1		1	37	2	3	3	1	2	2	3	3	3	2	63	7	14
	2	56	1	2	2	2	1	6	22	1	2	1	1		1	55	2	1	4	1	2	4	3	3	2	2	72	10	18
	2	57	1	3	2	1	2	6	18	1	7	1	2		1	57	2	2	2	1	2	1	3	2	3	2	68	9	16
	2	59	1	3	2	2	2	5	20	1	7	4	1		1	58	2	2	3	1	1	2	2	1	3	2	69	7	19
	2	34	1	2	3	1	2	6	21	1	6	4	2		2	65	1	1	1	1	2	1	2	2	1	2	72	7	20
	1	48	1	4	2	2	1	7	17	1	8	2	1		1	48	2	2	4	1	2	3	2	2	1	2	60	9	17
	1	39	1	2	2	3	1	5	24	1	9	1	1		1	40	2	2	1	1	2	2	2	1	1	2	65	7	14
	2	52	1	4	2	1	1	7	18	1	8	2	2		1	53	2	2	4	2	2	4	3	3	1	2	68	7	15
	2	67	2	2	1	2	2	6	17	1	9	1	2		2	42	1	2	2	1	1	2	1	2	3	2	79	10	22
	2	49	1	2	2	3	1	6	20	1	8	2	2		1	50	2	2	3	1	1	3	2	3	1	2	75	10	23
	1	52	2	3	1	1	1	6	19	1	9	4	2		2	29	2	2	1	1	2	1	2	1	1	2	69	11	14
	2	33	1	2	2	3	3	5	17	1	8	4	2		1	34	2	3	1	2	2	2	2	1	3	2	78	7	16
	2	44	1	2	2	4	2	5	24	1	8	1	1		1	43	2	1	2	1	2	4	3	2	1	2	70	7	16
	1	44	2	1	3	4	1	8	24	1	7	2	2		1	67	1	2	1	2	2	4	1	3	1	2	65	8	15
	2	36	1	2	2	3	2	10	22	1	8	4	2		1	36	1	3	5	1	2	4	3	1	2	2	62	7	16
	2	35	1	3	2	3	2	9	23	2	7	2	1		1	35	2	2	3	1	2	3	2	2	1	2	69	11	15
	1	41	2	2	3	4	1	9	20	1	7	2	3		2	42	2	1	4	1	2	4	3	2	2	1	34	5	12
	2	35	2	1	3	3	2	7	17	1	6	1	2		1	66	2	3	2	1	2	3	3	2	1	2	65	7	20
	2	51	1	2	3	2	1	4	23	1	7	1	1		2	72	2	2	1	2	2	2	2	1	1	2	66	6	17
	2	32	1	3	2	4	2	9	23	1	8	1	2		1	33	2	1	2	1	2	4	2	2	3	2	81	8	21
	2	36	2	2	3	3	2	9	24	1	5	4	2		2	69	1	2	4	2	2	2	3	3	1	1	57	5	14
	1	47	1	2	2	2	1	10	24	1	7	1	1		2	47	2	2	3	1	1	2	3	2	1	2	76	9	20
	2	46	1	2	3	2	1	9	23	1	6	1	1		1	57	1	2	2	1	2	4	2	3	3	2	77	8	18
	2	39	1	2	3	2	2	9	20	1	8	2	1		1	69	1	2	4	1	2	2	2	1	1	1	53	7	15
	2	45	2	2	3	4	2	5	20	1	6	2	2		2	72	2	1	4	2	2	4	2	2	1	1	46	6	8
	2	24	2	1	3	3	2	5	21	1	8	2	2		1	53	2	2	3	1	2	2	3	2	1	1	41	6	10
	1	49	1	2	2	1	1	7	22	1	8	1	2		2	50	2	2	5	2	2	3	2	2	2	2	68	6	20
	2	29	1	1	3	2	2	6	23	1	8	4	2		1	51	2	1	2	1	2	2	3	2	3	2	67	8	16
	2	24	2	1	3	3	1	9	24	1	8	1	1		1	48	2	1	5	1	2	1	3	1	1	1	52	7	12
	1	55	1	2	2	1	1	10	17	1	2	1	1		2	54	1	2	3	1	1	4	2	1	1	2	76	7	18
	1	29	2	1	3	3	2	4	23	1	3	1	2		1	61	2	1	5	1	2	3	3	2	1	2	74	9	17
	2	32	1	1	3	2	1	9	24	1	3	4	1		2	66	2	2	3	2	1	2	3	3	3	2	77	7	18
	2	69	1	2	1	1	2	10	17	3	1	3	1		1	34	1	1	5	1	2	2	2	3	1	2	74	4	24
	1	77	2	2	1	3	1	3	18	3	4	2	3		1	42	2	1	4	1	2	4	2	2	1	1	36	5	9
	1	35	1	2	2	2	2	7	19	1	3	1	1		2	37	2	2	2	1	2	2	3	2	1	2	75	5	16
	1	22	2	1	3	4	1	8	17	1	1	1	1		1	49	2	3	5	2	2	2	2	2	2	2	72	7	15
	1	69	1	2	2	4	2	5	19	3	2	1	3		2	68	1	2	4	2	1	4	3	2	2	2	65	8	17
	1	34	1	3	3	2	1	7	20	1	2	2	1		1	67	1	1	3	1	1	2	1	2	1	2	64	9	14
	1	68	2	4	4	2	2	6	19	3	2	4	3		2	43	2	2	4	1	1	2	2	3	2	2	69	9	18
	2	37	2	1	3	1	2	6	20	1	4	3	1		1	58	2	2	5	2	2	4	2	2	1	1	56	5	14
	2	32	2	2	3	3	1	5	19	1	2	1	2		1	56	2	2	2	1	2	3	2	3	1	1	51	7	14
	2	43	1	2	2	2	1	8	18	1	1	2	2		1	44	1	2	2	1	2	2	1	2	1	2	63	9	10
	1	49	1	2	2	1	1	6	18	1	3	4	1		2	47	2	2	4	1	2	1	2	2	2	2	71	11	13
	2	38	1	3	2	4	2	8	21	1	1	1	1		1	38	2	2	3	1	2	3	2	3	1	2	77	10	18
	1	50	2	2	3	4	1	8	22	2	1	2	2		1	72	2	2	3	2	2	1	1	1	3	2	78	11	20
	1	36	1	3	3	1	1	7	20	1	3	1	1		1	62	1	1	1	2	2	1	3	1	3	2	64	9	16
	1	28	1	2	3	3	2	7	22	1	3	2	1		1	57	2	2	5	1	2	2	3	2	2	2	64	6	14
	2	35	1	2	3	1	2	5	19	1	2	2	1		2	58	1	1	2	2	2	4	1	2	2	2	69	11	18
	2	75	2	4	1	1	1	7	17	1	1	2	1		1	44	2	2	1	1	1	1	2	1	2	2	72	9	15
	2	38	1	1	2	3	2	3	20	1	2	1	2		1	37	2	1	1	1	1	4	3	2	1	2	62	7	16
	1	27	2	1	3	4	2	6	24	1	4	2	1		1	54	2	3	2	1	2	4	2	3	1	2	69	11	15
	1	28	1	1	2	4	1	7	17	1	2	2	2		2	30	1	2	1	1	2	4	2	2	1	2	76	8	15
	2	24	2	1	3	4	2	3	22	1	3	1	1		1	54	1	1	2	1	2	4	3	1	3	2	63	7	20
	2	32	1	1	2	4	1	9	20	1	6	1	2		1	30	2	2	1	1	2	4	2	1	1	2	66	6	17
	2	34	1	2	3	3	3	5	22	2	9	1	1		1	54	1	2	1	1	2	3	1	1	3	2	79	8	21
	2	76	2	4	1	2	2	7	18	3	9	2	3		1	52	2	2	3	1	1	2	2	2	2	1	57	5	14
	1	33	1	2	3	4	1	9	13	1	6	3	1		1	57	2	2	5	2	2	2	2	2	2	2	72	8	17
	1	27	1	2	2	4	1	4	17	1	9	3	1		2	27	2	2	1	1	2	3	1	2	3	2	72	7	21
	2	30	2	1	3	4	2	9	17	1	5	3	1		1	53	2	2	1	1	2	4	3	3	3	2	57	7	18
	2	65	2	4	3	4	2	9	24	2	8	4	3		1	32	2	2	4	1	2	4	2	2	2	1	33	4	8
	1	59	1	2	3	1	2	10	20	1	3	4	1		1	35	2	2	5	1	1	2	2	2	3	1	42	7	10
	2	44	1	2	2	4	2	6	18	1	5	3	2		1	47	1	2	1	1	2	4	2	1	2	2	67	6	20
	2	35	1	2	2	4	1	12	19	1	9	2	1		1	36	2	2	1	2	2	4	3	1	1	2	64	8	16
	2	30	1	3	2	4	1	5	23	1	8	1	1		1	30	1	1	1	1	2	2	3	2	3	2	73	7	17
	2	67	2	4	1	1	2	9	24	2	4	1	2		2	26	2	1	4	1	2	1	2	2	1	2	74	7	18
	1	52	1	3	2	1	2	7	20	2	9	1	2		1	53	1	2	2	1	1	1	3	2	1	2	65	9	17
	1	80	1	4	2	3	3	6	19	2	8	1	2		1	76	1	2	3	2	1	1	2	1	1	1	45	6	16
	1	67	2	4	1	1	1	6	18	1	3	2	1		2	45	2	2	3	1	2	4	1	2	3	2	66	4	24
	1	56	1	2	2	2	2	5	19	1	3	4	1		2	56	2	3	4	1	2	2	2	2	1	2	65	9	19
	2	57	1	3	2	1	1	6	18	1	9	2	2		1	54	2	1	2	1	2	1	3	3	1	2	72	5	16
	2	59	1	3	2	3	1	7	24	1	2	3	1		1	57	2	2	3	2	2	3	3	3	1	2	72	7	15
	2	34	1	2	3	1	2	9	20	1	6	2	2		1	55	2	3	1	1	2	1	2	1	2	2	63	7	17
	2	48	1	4	3	1	1	7	21	1	8	2	1		1	69	2	2	4	2	1	2	2	1	1	2	63	9	14
	2	39	1	2	2	2	2	6	22	1	2	1	1		1	42	2	1	1	1	2	2	1	3	2	2	67	9	18
	1	52	1	4	2	2	1	6	18	1	5	2	2		2	52	2	2	4	1	2	3	3	2	3	1	52	7	14
	1	40	1	2	2	1	2	12	20	1	3	1	2		2	40	2	2	2	1	2	1	3	3	3	2	70	10	18
	2	42	2	2	3	2	1	6	21	1	3	3	1		1	64	2	3	1	2	2	2	2	3	1	1	58	9	10
	2	36	1	2	2	1	2	7	17	1	5	2	2		1	37	2	2	2	1	1	3	2	2	2	2	65	11	13
	2	67	2	2	4	4	1	5	24	1	3	2	2		2	45	2	1	2	1	1	3	2	2	1	2	71	10	17
	1	49	1	2	2	1	2	7	18	1	4	1	2		2	48	2	2	3	1	2	3	3	2	3	2	78	7	18
	2	52	2	3	3	1	2	6	17	1	5	3	2		2	73	1	1	1	2	2	3	2	1	1	2	63	9	15
	2	33	1	2	2	2	2	11	20	1	1	1	2		1	35	1	2	1	1	2	2	3	3	3	1	57	6	14
	1	44	1	2	2	1	1	6	19	1	1	2	1		2	44	2	1	2	1	2	4	2	2	1	2	61	10	17
	2	30	1	3	2	4	1	5	17	1	5	1	1		1	32	2	3	1	1	2	3	3	3	3	2	70	9	13
	1	73	2	4	1	1	2	9	18	2	2	2	2		1	46	1	3	4	1	1	1	2	3	1	2	76	7	21
	1	49	1	3	2	2	1	9	17	2	1	1	2		2	50	2	1	2	1	2	2	3	2	1	2	72	6	18
	1	32	1	2	2	1	2	8	20	1	4	2	1		2	32	2	1	1	1	1	3	2	1	1	2	68	7	20
	1	35	1	2	2	2	1	9	19	1	3	2	2		2	35	1	2	1	1	2	2	3	2	3	1	44	8	15
	1	44	1	3	2	2	1	9	17	1	12	1	2		2	45	2	1	3	1	2	2	1	1	1	2	83	6	23
	1	80	2	4	1	2	1	9	24	2	9	1	2		1	58	1	3	4	2	2	2	3	2	2	2	76	10	21
	1	74	1	3	1	2	2	8	24	2	9	2	2		1	52	1	2	5	2	2	4	2	2	1	2	75	5	21
	2	69	2	4	1	1	1	10	22	2	6	2	3		2	50	2	1	4	1	1	1	1	2	1	2	73	6	19
	2	72	1	4	1	2	2	9	23	3	9	1	2		1	53	2	2	4	1	1	3	1	1	2	2	64	5	18
	2	32	1	1	2	4	1	9	20	1	5	3	1		1	33	2	1	3	1	2	4	2	2	3	2	66	6	17
	2	69	1	4	2	2	2	7	17	3	8	1	1		1	68	2	2	5	2	1	3	3	2	2	2	81	8	21
	2	77	2	2	2	3	1	13	23	2	6	4	3		1	72	2	1	4	2	1	3	1	1	1	1	56	5	14
	2	35	1	2	2	2	2	9	23	1	5	2	1		1	35	2	1	2	1	2	4	2	3	1	2	70	10	17
	2	22	2	1	3	1	1	9	24	1	9	1	1		1	45	2	2	5	1	2	4	1	2	2	2	69	8	21
	1	69	1	3	1	1	2	10	24	3	8	1	3		2	46	1	2	4	1	2	3	1	2	2	1	32	4	10
	1	34	1	3	2	2	2	9	23	1	4	1	1		2	34	1	1	3	1	2	2	2	1	1	1	55	6	9
	1	68	2	4	1	1	2	9	20	3	9	1	3		2	47	2	2	4	1	1	1	1	2	3	1	38	5	9
	1	31	2	1	3	1	2	11	20	1	8	2	1		1	54	2	2	5	1	2	2	2	1	1	2	68	6	22
	1	32	2	2	3	2	1	9	21	1	3	2	2		1	53	2	2	2	2	2	2	1	2	1	2	65	8	16
	1	43	1	2	2	1	2	11	22	1	3	1	2		2	44	1	2	2	1	1	4	2	3	1	2	76	9	17
	2	28	2	1	3	1	2	12	23	1	9	2	1		1	49	1	1	1	2	2	3	2	2	3	2	70	7	19
	2	25	2	1	3	1	1	9	24	1	2	2	1		2	56	2	2	1	1	2	3	2	1	1	1	56	5	14
	1	32	1	4	2	4	2	10	17	1	3	3	1		2	34	1	1	4	1	2	4	1	2	2	1	46	7	13
	1	71	2	4	1	2	1	12	23	3	8	2	2		1	45	2	1	5	1	1	2	2	2	1	2	63	8	21
	1	45	2	2	3	3	2	8	24	2	2	3	2		1	45	1	2	2	1	2	3	2	1	2	2	57	8	18
	2	42	2	2	3	2	1	5	22	1	3	2	2		2	65	2	1	3	2	2	3	1	2	2	1	56	7	13
